# Supplementary material for: From Leaves to Reproductive Organs: Chemodiversity and Chemophenetics of Essential Oils as Important Tools to Evaluate Piper mollicomum Kunth Chemical Ecology Relevance in the Neotropics
Source: Plants (Basel). 2024 Sep 6;13(17):2497. doi: 10.3390/plants13172497 (PMC11397322; doi:10.3390/plants13172497)
Supplement: Supplementary file 1 [file plants-13-02497-s001.zip]

Archive with 1 entries (1 files):
- plants-3078410-SI.pdf
